# Supplementary material for: Real world clinical practice in treating advanced hepatocellular carcinoma: When East meets West
Source: PLoS One. 2020 Mar 12;15(3):e0230005. doi: 10.1371/journal.pone.0230005 (PMC7067409; doi:10.1371/journal.pone.0230005)
Supplement: S1 Data — (XLSX) [file pone.0230005.s001.xlsx]

## Sheet: 工作表1
sex	age	diagnosis method of HCC	afp>200=1	child pugh class,	creatinine	bilirubin	INR	alcohol abuse, 1=yes	HBsAg	anti-HCV	vital status	treatment	excluded cases =1	excluded reasons	tumor number	tumor size, cm	portal hypertension, 1=yes	ascites	ECOG PS	MVI or EHS, 1=yes	subclassification:PS1=0, PS2=1, MVI or EHS=2	cirrhosis
1	068	p	0	a	006	006	010	0	0	0	1	resection	1	double cancers	1	6.7	0	0	1	0	0	n
1	065	p	1	a	106	010	011	0	1	0	0	resection	1	double cancers	1	12	1	1	2	1	2	n
1	057	p		a	016	006	010	1	1	0	1	resection	1	afp missing	1	5.4	0	0	1	0	0	n
1	067	p	0	a	010	009	010	0	0	0	0	resection	1	double cancers	2	9.7	0	0	0	1	2	n
1	074	p	0	a	016	007	010	0	0	1	1	resection	1	double cancers	1	7.5	0	0	0	1	2	n
1	067	p	0	a	009	010	010	0	0	0	0	sorafenib	1	double cancers	multiple	3	0	0	2	1	2	n
2	073	p	0		007		010	0	0	0	0	BSC	1	child pugh missing	1	5.8	0	0	1	1	2	n
2	081	p	1	b	017	009	017	0	0	1	0	other	1	double cancers	1	4	0	0	1	1	2	n
1	077	p	0	a	015	009	011	1	1	0	0	RFA	1	double cancers	1	14	0	0	1	0	0	n
1	052	c	1	a	010	020	010	0	1	0	1	other	1	double cancers	Mutiple	13	0	0	1	1	2	n
1	008	p	1	a	005	010	010	0	0	0	1	resection	1	age<18	1	16	0	0	1	1	2	n
1	059	p	1	a	007	010	011	1	1	0	0	TAE	1	double cancers	not measurable	not measurable	0	0	0	1	2	n
1	084	p	0	a	018	005	009	0	0	0	0	other	1	double cancers	1	8.4	0	0	1	0	0	n
2	063	p	0	a	016	007	010	0	0	0	1	resection	1	double cancers	1	3.6	0	0	2	0	1	y
1	055	p	0	a	013	009	011	0	0	0	1	resection	1	double cancers	1	4.3	0	0	0	1	2	y
2	066	p	0	a	005	012	010	0	0	1	0	resection	1	double cancers	1	2.6	1	0	0	1	2	y
1	068	c	0	b	010	034	014	0	1	0	0	RFA	1	double cancers	1	2.1	1	1	1	0	0	y
2	082	p	0	a	012	010	011	0	0	1	0	RFA	1	double cancers	3	3.1	1	0	1	0	0	y
1	068	p	0	a	009	015	011	0	1	0	1	TAE	1	double cancers	Mutiple	4.8	1	0	1	0	0	y
1	075	p	0	a	011	014	011	0	0	1	0	TAE	1	double cancers	1	2.8	1	0	0	1	2	y
1	065	p	0	a	087	015	010	1	1	0	0	RFA	1	double cancers	1	2.7	0	0	2	0	1	y
1	059	c	0	b	010	080	015	1	0	0	1	TAE	1	double cancers	1	1.2	1	1	2	0	1	y
2	076	c	0	b	006	025	011	0	0	1	0	sorafenib	1	double cancers	multiple	not measurable	1	1	0	1	2	y
1	081	p	0	a	017	008	011	0	0	1	0	TAE	1	double cancers	Mutiple	1	1	0	1	0	0	y
2	081	p	0	a	017	013	011	0	0	0	1	RFA	1	double cancers	Mutiple	2.67	1	0	1	0	0	y
2	083	c	1	b	016	008	010	0	0	0	0	TAE	1	double cancers	1	6.7	1	1	1	0	0	y
2	085	c	1	a	006	010	011	0	0	1	1	TAE	1	double cancers	3	2	1	0	1	0	0	y
1	084	p	0	a	014	007	010	0	0	0	1	TAE	1	double cancers	1	5	1	0	2	0	1	y
2	086	c	1	a	021	007	010	0	0	0	1	Sorafenib	1	double cancers	Mutiple	10	1	1	1	1	2	y
1	066	p	1	a	008	006	010	0	0	1	0	sorafenib	1	double cancers	multiple	5.8	0	0	1	1	2	y
2	082	c	0	a	012	008	010	0	0	1	1	TAE	1	double cancers	2	3	1	0	1	0	0	y
1	078	p	0	a	011	007	011	0	0	0	1	other	1	double cancers	1	6.9	1	0	1	0	0	y
1	065	p	0	a	010	007	010	0	0	0	0	TAE	1	double cancers	2	8.8	0	0	0	1	2	y
2	076	p	0	a	094	005	010	0	0	0	0	TAE	1	double cancers	1	7.5	1	0	2	0	1	y
1	064	p	0	a	009	013	010	0	0	0	0	TAE	1	double cancers	2	5.5	1	0	0	1	2	y
1	048	c	0	b	017	014	014	0	0	1	0	TAE	1	double cancers	1	9.5	0	1	1	1	2	y
1	069	c	1	a	009	009	010	0	1	0	1	TAE	1	double cancers	Mutiple	4.2	1	0	0	1	2	y
1	059	p	0	a	010	012	014	0	1	0	0	sorafenib	1	double cancers	1	7.9	1	0	0	1	2	y
1	062	c	1	b	014	016	012	0	1	0	0	other	1	double cancers	multiple	5.7	0	1	0	1	2	y
1	062	p	1	a	007	013	010	0	0	0	0	other	1	double cancers	multiple	5	0	0	1	0	0	y
1	049	c	0	b	010	033	011	1	1	0	0	RFA	1	double cancers	3	4	1	1	2	0	1	y
1	076	c	1	a	011	007	012	0	1	0	0	TAE	1	double cancers	2	6.3	0	0	1	1	2	y
2	056	p	0	a	006	006	010	0	1	0	1	resection			2	8.1	0	0	0	1	2	n
1	062	p	0	a	011	006	011	0	0	0	1	resection			1	12.5	0	0	0	1	2	n
2	069	p	0	b	006	007	010	0	1	0	0	resection			1	18	0	0	2	1	2	n
2	069	p	0	a	013	009	009	0	1	0	1	resection			1	7	1	0	0	1	2	n
2	076	p	1	a	008	003	010	0	0	0	1	resection			1	8.8	0	0	0	1	2	n
1	049	p	1	a	011	004	010	0	1	0	0	resection			1	8	0	0	0	1	2	n
1	028	p	1	a	008	012	012	0	1	0	1	resection			Mutiple	14	0	0	1	0	0	n
1	064	p	0	b	016	006	010	1	0	0	1	resection			1	4.4	0	0	1	0	0	n
1	048	p	1	a	007	010	012	0	1	0	0	resection			1	10	0	0	0	1	2	n
1	055	p	1	a	012	007	010	0	1	0	1	resection			multiple	14.6	0	0	2	1	2	n
1	057	c	1	b	010	014	012	0	1	0	1	other			1	22	0	0	1	1	2	n
1	066	p	0	a	010	025	012	0	0	1	0	resection			2	14.2	0	0	2	0	1	n
1	062	p	0	a	009	010	010	1	0	1	1	resection			1	4	0	0	1	0	0	n
1	030	p	1	a	009	007	010	0	1	0	1	TAE			1	4.49	1	0	0	1	2	n
1	042	p	1	a	010	012	011	0	1	0	0	resection			1	16	0	1	0	1	2	n
1	056	p	1	a	011	010	010	0	1	0	0	resection			2	15	0	0	0	1	2	n
1	054	p	1	b	009	012	012	1	0	1	0	other			Mutiple	11	1	1	2	1	2	n
1	063	p	0	a	011	010	010	0	0	0	1	resection			1	6.21	0	0	0	1	2	n
1	055	p	0	a	010	010	010	0	0	0	0	resection			1	11.7	0	0	0	1	2	n
1	035	p	1	a	012	011	010	0	1	0	1	resection			Mutiple	13	1	0	1	0	0	n
1	039	p	0	a	010	007	010	0	1	0	0	resection			1	4.6	0	0	0	1	2	n
1	063	p	0	a	008	008	012	1	1	0	1	resection			2	6.3	1	0	1	0	0	n
1	062	p	1	a	009	018	011	0	1	0	0	resection			2	15	0	0	0	1	2	n
1	059	p	1	b	020	008	011	0	0	0	0	resection			2	4.6	0	0	1	0	0	n
1	035	p	0	a	008	006	011	0	1	0	0	resection			1	15.3	0	0	1	1	2	n
1	074	p	1	a	011	023	011	0	1	1	1	resection			2	7.6	1	0	0	1	2	n
1	060	p	0	a	011	010	010	0	0	0	1	resection			Mutiple	11.7	0	1	1	0	0	n
1	067	p	0	a	013	016	010	0	1	0	1	resection			2	7.3	0	0	0	1	2	n
1	071	p	0	b	012	008	010	1	0	0	1	resection			Mutiple	13	1	1	1	0	0	n
1	059	p	0	a	009	015	010	0	0	0	1	resection			1	17	0	0	0	1	2	n
1	059	p	1	a	010	012	010	0	0	1	1	resection			1	7.7	0	0	1	0	0	n
2	081	p	0	a	015	007	010	0	0	1	1	resection			Mutiple	9	0	0	0	1	2	n
1	073	p	1	a	010	008	010	0	1	0	1	resection			Mutiple	3.68	0	0	0	1	2	n
2	045	p	1	a	007	010	010	0	1	0	0	resection			multiple	10	1	0	0	1	2	n
1	062	p	0	a	009	007	010	0	1	0	1	resection			1	11	1	0	0	1	2	n
1	049	p	1	a	007	007	010	0	1	0	1	resection			1	14	0	0	0	1	2	n
1	059	p	1	a	010	007	011	0	0	1	0	resection			1	5.4	0	0	0	1	2	n
1	065	p	0	a	112	062	010	0	0	0	1	resection			1	2.3	0	0	1	0	0	n
1	036	p	0	b	011	011	010	0	1	0	0	resection			2	5.9	0	0	0	1	2	n
1	057	p	0	a	009	010	010	0	1	0	1	resection			1	9.2	0	0	0	1	2	n
1	065	p	1	a	010	014	010	0	1	1	0	resection			1	15	0	0	0	1	2	n
1	044	p	1	a	010	010	010	0	1	0	0	resection			2	17	0	0	0	1	2	n
1	076	p	0	a	010	009	009	0	1	0	1	sorafenib			Mutiple	7	0	0	0	1	2	n
1	079	p	0	a	014	008	011	0	0	0	0	Sorafenib			Mutiple	13	0	0	1	1	2	n
1	083	p	0	a	012	005	010	0	0	0	1	resection			1	11	0	0	0	1	2	n
1	082	p	0	a	013	020	014	0	1	0	1	RFA			1	3.3	0	0	2	0	1	n
1	062	p	0	a	008	010	010	0	0	1	0	TAE			multiple	9	1	0	0	1	2	n
2	058	p	0	a	090	003	010	0	0	1	0	TAE			1	2.5	0	0	2	0	1	n
1	052	p	1	a	010	014	009	1	1	0	0	other			multiple	10	0	0	0	1	2	n
1	073	c	1	a	012	011	010	0	0	0	0	other			1	7.2	0	0	0	1	2	n
1	042	p	1	a	011	005	011	1	0	1	0	TAE			1	3.3	0	0	1	1	2	n
2	053	p	1	a	007	014	010	0	0	0	1	resection			1	12	0	1	1	0	0	n
1	069	p	0	a	014		009	1	0	1	0	other			2	3.1	0	0	2	1	2	n
1	061	p	1	a	026	011	011	1	1	0	0	sorafenib			1	11	0	0	0	1	2	n
2	039	c	1	a	004	009	011	0	1	0	0	other			Mutiple	15	1	0	0	1	2	n
1	034	c	1	a	011	008	011	0	1	0	0	Sorafenib			multiple	17	0	0	0	1	2	n
2	049	p	1	a	004	007	011	1	1	0	0	other			Mutiple	14.1	0	0	1	1	2	n
2	064	c	1	b	018	024	012	0	1	0	0	other			Mutiple	17	0	1	2	1	2	n
1	050	p	1	a	009	012	012	0	0	1	0	TAE			1	8.2	0	0	1	1	2	n
1	073	p	0	a	021	028	011	0	1	0	1	resection			1	2.6	0	0	1	1	2	n
2	077	p	0	a	012	007	010	0	0	0	0	Sorafenib			Mutiple	12.6	0	0	1	1	2	n
1	081	c	1	a	031	009	012	0	0	1	0	TAE			1	3.5	0	0	1	0	0	n
1	064	p	1	a	016	010	012	0	0	0	0	sorafenib			1	8.2	0	0	1	1	2	n
1	056	p	0	a	006	004	010	0	1	0	0	sorafenib			Mutiple	22	0	0	1	1	2	n
2	082	c	0	a	010	009	011	0	0	1	1	RFA			1	1.75	0	0	1	0	0	n
1	083	c	1	a	015	010	018	0	0	1	0	sorafenib			Mutiple	19.7	0	0	1	1	2	n
2	072	p	1	b	008	012	012	0	0	1	0	other			1	12	1	1	1	1	2	n
1	057	p	1	a	014	005	010	0	1	0	0	other			1	8.7	0	0	0	1	2	n
1	040	c	1	a	008	010	010	0	1	0	0	sorafenib			2	18	0	0	0	1	2	n
1	075	c	1	b	009	017	012	0	0	1	0	TAE			1	15.6	0	1	0	1	2	n
2	068	p	0	a	008	019	009	0	0	0	1	other			Mutiple	8.6	0	0	1	1	2	n
1	065	p	1	b	124	022	012	0	0	1	0	other			not measurable	not measurable	0	1	0	1	2	n
1	070	p	1	a	011	011	010	0	1	0	0	other			Mutiple	16.3	0	0	0	1	2	n
1	057	p	1	b	019	013	012	1	1	1	0	other			Mutiple	6.6	0	0	0	1	2	n
1	057	p	1	a	019	012	011	0	0	0	0	other			Mutiple	10	0	0	2	1	2	n
2	062	p	1	a	007	008	010	0	0	0	1	resection			1	11.8	0	0	1	0	0	n
1	067	p	0	a	012	007	011	0	1	0	0	other			Mutiple	4.3	0	0	1	1	2	n
2	036	c	1	b	008	045	012	0	1	0	0	other			2	21	0	1	1	1	2	n
1	073	c	1	a	007	014	011	0	0	0	0	sorafenib			3	5.2	0	0	0	1	2	n
1	025	p	1	a	005	009	011	0	1	0	0	other			Mutiple	19	0	0	1	1	2	n
1	058	p	1	a	008	015	012	1	0	1	1	sorafenib			Mutiple	11	0	0	0	1	2	n
1	064	p	0	a	017	153	010	0	1	1	0	other			1	5.8	0	0	1	1	2	n
1	076	c	1	a	011	020	011	0	1	0	0	TAE			multiple	8.8	0	0	1	0	0	n
1	048	p	0	a	008	010	010	0	1	1	0	sorafenib			2	11	0	0	1	1	2	n
1	051	c	1	a	009	007	011	0	1	0	0	other			multiple	25	0	0	0	1	2	n
1	059	p	0	a	010	011	010	1	0	0	0	sorafenib			Mutiple	20.8	0	0	0	1	2	n
1	064	c	1	a	015	035	050	0	1	0	0	sorafenib			Mutiple	16	1	0	0	1	2	n
2	070	c	1	b	014	118	018	1	0	1	0	other			1	7	0	0	2	1	2	n
1	062	p	1	b	008	183	018	0	1	0	0	other			2	8	0	0	0	1	2	n
1	077	p	1	a	012	012	010	0	0	1	1	sorafenib			Mutiple	6.8	0	0	1	1	2	n
2	068	p	1	b	005	005	010	0	0	0	0	Sorafenib			Mutiple	10.7	0	1	1	1	2	n
2	052	c	1	b	004	310	012	0	1	0	1	TAE			not measurable	not measurable	0	0	1	0	0	n
2	039	p	1	a	007	009	011	0	0	0	0	other			multiple	13	0	0	0	1	2	n
1	049	p	0	a	012	006	010	1	1	0	0	other			3	6.8	0	0	0	1	2	n
1	041	c	1	a	007	007	010	0	1	0	0	Sorafenib			Mutiple	8.47	0	0	0	1	2	n
1	068	p	1	a	008	024	012	0	1	0	1	TRANSPLANT			1	3.7	1	0	1	0	0	y
1	054	p	0	a	012	009	011	0	1	0	0	resection			1	6	0	0	2	1	2	y
1	036	p	1	a	012	010	010	1	1	0	1	resection			1	15.8	0	0	0	1	2	y
1	061	p	0	a	009	013	011	0	1	0	1	resection			1	1.8	0	0	1	0	0	y
1	070	p	0	a	010	012	010	0	1	0	1	resection			1	1.92	1	0	0	1	2	y
2	059	p	1	a	006	007	010	0	1	0	1	resection			1	11.8	0	0	0	1	2	y
1	051	p	1	a	006	019	011	0	1	1	1	resection			1	10	1	0	0	1	2	y
2	068	p	1	a	006	006	022	0	1	0	0	resection			multiple	6.7	0	0	0	1	2	y
1	066	p	1	b	013	011	011	0	0	0	1	resection			2	5.1	0	0	1	0	0	y
2	081	p	0	a	014	008	010	0	0	0	1	resection			1	1.7	0	0	1	0	0	y
1	064	p	0	a	014	006	015	0	1	0	1	resection			1	6.8	0	1	1	0	0	y
1	055	p	1	a	008	024	010	0	0	1	1	resection			1	8	1	0	0	1	2	y
2	058	p	1	a	008	011	010	0	0	1	1	resection			Mutiple	2.6	1	0	0	1	2	y
1	053	p	0	a	009	005	010	0	1	0	1	resection			1	7	0	0	0	1	2	y
1	049	p	1	a	009	007	010	0	0	0	1	resection			2	4	1	0	0	1	2	y
1	060	p	1	a	008	007	010	0	0	1	1	resection			1	7.3	0	0	0	1	2	y
1	053	p	0	b	010	041	016	0	0	1	1	TRANSPLANT			1	1	1	1	2	0	1	y
1	054	p	1	a	010	008	010	0	1	0	1	resection			1	5.8	0	0	1	0	0	y
2	065	p	0	b	010	020	014	0	1	0	1	TRANSPLANT			1	3.6	1	1	1	0	0	y
1	065	p	0	a	011	015	011	1	0	1	1	resection			Mutiple	8.5	1	0	0	1	2	y
1	054	p	1	a	011	012	012	0	1	0	0	resection			3	9	0	0	0	1	2	y
2	066	p	1	a	005	001	011	0	1	0	1	resection			1	5.2	0	0	0	1	2	y
1	054	p	0	a	014	015	011	0	1	0	0	resection			1	3.3	0	0	0	1	2	y
1	078	p	0	a	011	007	011	1	0	1	0	resection			1	7.8	0	0	0	1	2	y
1	046	p	0	a	111	006	011	0	1	1	0	resection			1	3.6	1	0	1	0	0	y
1	066	p	0	a	008	010	010	0	1	0	1	resection			1	4	1	0	0	1	2	y
1	061	p	0	a	007	006	010	0	1	0	0	resection			1	2	0	0	0	1	2	y
1	065	p	0	a	011	012	010	0	1	1	1	resection			1	5.6	0	0	1	0	0	y
1	062	p	1	a	010	006	010	0	1	0	1	resection			1	8.95	1	0	0	1	2	y
1	062	p	1	a	010	014	011	0	1	0	0	resection			2	12.9	0	0	0	1	2	y
2	063	p	0	a	006	005	011	0	1	0	0	resection			1	2.2	0	0	0	1	2	y
1	060	p	0	b	006	020	014	0	1	0	1	TRANSPLANT			1	2	1	1	1	0	0	y
1	055	p	0	b	027	011	011	0	0	1	1	TRANSPLANT			1	1.5	1	1	2	0	1	y
2	065	p	0	a	008	006	011	0	1	0	0	resection			2	9	0	0	0	1	2	y
1	065	p	0	b	007	008	012	0	1	0	1	TRANSPLANT			1	2.4	1	1	1	0	0	y
2	057	p	0	b	010	026	019	0	0	1	0	TRANSPLANT			1	2.2	1	1	1	0	0	y
1	055	p	0	b	026	007	011	0	0	1	0	TRANSPLANT			1	3.3	1	1	2	0	1	y
1	037	c	0	a	009	018	012	0	1	0	0	other			2	14	0	0	0	1	2	y
2	085	c	0	a	013	010	009	0	1	0	0	other			1	not measurable	1	0	2	0	1	y
2	059	c	1	b	008	031	012	0	0	1	0	sorafenib			3	4.1	1	0	0	1	2	y
2	083	c	0	a	016	005	010	0	0	0	1	RFA			1	1.54	1	0	2	0	1	y
2	077	c	0	b	011	013	011	0	0	1	1	TAE			1	1	1	1	1	0	0	y
1	073	c	0	b	020	014	014	0	0	0	1	RFA			1	2.1	1	0	1	0	0	y
1	061	p	1	a	010	013	011	0	1	0	0	sorafenib			1	8	1	0	0	1	2	y
1	073	p	1	a	009	019	011	0	0	0	1	resection			1	6.5	0	0	0	1	2	y
1	058	p	0	a	012	020	011	0	0	1	1	sorafenib			2	4.7	1	1	1	1	2	y
1	058	p	0	a	015	011	011	1	1	0	0	other			multiple	19.5	1	0	0	1	2	y
1	068	p	0	a	017	006	010	0	0	0	1	other			1	19.2	0	0	2	1	2	y
1	065	p	1	b	009	016	011	0	0	1	1	sorafenib			Mutiple	8	1	0	0	1	2	y
1	076	c	1	b	008	164	012	0	0	1	0	TAE			2	7.1	0	0	2	0	1	y
1	056	c	1	a	094	005	010	0	1	1	0	TAE			multiple	9	0	0	1	0	0	y
1	066	p	0	a	009	015	010	0	1	0	0	TAE			Mutiple	16.1	0	1	0	1	2	y
1	056	p	0	b	007	039	013	1	0	1	1	TAE			1	4.2	1	1	0	1	2	y
1	048	c	0	b	016	027	013	1	1	1	0	TAE			multiple	8	1	0	0	1	2	y
1	080	c	1	a		006		0	1	0	0	Sorafenib			multiple	19	0	0	1	1	2	y
2	048	p	1	a	009	007	010	0	0	1	0	sorafenib			1	4.2	1	0	0	1	2	y
1	081	p	1	a	010	010	010	0	1	1	0	TAE			1	13	1	0	0	1	2	y
1	082	p	0	a	023	013	010	0	0	1	0	TAE			3	9.5	0	0	1	0	0	y
1	060	c	1	a	016	018	012	0	1	1	0	sorafenib			Mutiple	8	0	0	0	1	2	y
2	076	c	1	a	090	010	010	0	0	1	0	TAE			3	6.2	1	0	2	1	2	y
2	065	c	1	b	007	014	011	0	0	1	0	BSC			Mutiple	8.1	1	1	0	1	2	y
1	076	c	0	b	098	016	012	1	1	0	0	other			1	4.7	1	1	2	1	2	y
1	061	p	0	a	008	012	010	0	0	1	0	sorafenib			1	14	0	0	0	1	2	y
1	079	c	1	b	021	011	011	1	0	0	0	TAE			multiple	not measurable	0	0	2	1	2	y
1	060	p	1	a	034	013	010	0	0	0	0	sorafenib			multiple	11	0	0	0	1	2	y
1	040	c	1	a	005	032	018	0	0	0	0	sorafenib			1	11	0	0	1	1	2	y
1	075	c	1	a	011	012	011	0	1	0	0	TAE			multiple	10	0	0	2	1	2	y
1	083	c	0	a	135	005	010	0	0	1	0	TAE			Mutiple	2.3	1	0	1	0	0	y
1	040	p	0	a	011	013	011	1	1	0	0	other			1	19	1	1	0	1	2	y
1	058	c	1	a	007	011	012	1	0	1	0	sorafenib			multiple	16	0	0	0	1	2	y
1	083	p	0	a	024	015	012	0	1	0	1	other			1	4	0	0	1	0	0	y
1	061	p	0	a	022	006	010	0	0	1	0	TAE			multiple	4.7	0	0	1	0	0	y
1	066	p	1	a	008	009	011	0	1	0	0	sorafenib			Mutiple	10	0	0	0	1	2	y
1	042	p	0	a	013	011	011	1	0	0	1	sorafenib			Mutiple	11.5	1	0	1	1	2	y
1	067	c	0	b	012	018	012	0	0	0	0	TAE			2	1.6	1	1	1	0	0	y
1	064	p	1	a	013	011	010	0	1	0	0	sorafenib			multiple	13.5	1	0	0	1	2	y
1	054	p	0	a	026	013	012	0	1	0	0	sorafenib			2	8	1	1	0	1	2	y
1	081	c	0	a	019	008	010	0	0	1	0	TAE			2	2.3	1	0	1	0	0	y
1	061	c	1	b	117	007	011	0	1	0	0	BSC			1	3.6	1	1	0	1	2	y
1	039	p	1	a	012	041	011	1	0	0	0	sorafenib			Mutiple	8.5	1	0	1	1	2	y
1	075	c	1	b	024	016	011	0	0	1	0	TAE			1	11	1	1	1	1	2	y
1	064	p	1	a	009	016	011	0	1	0	0	sorafenib			Mutiple	9.7	1	1	0	1	2	y
2	064	c	1	a	008	017	011	0	0	1	0	sorafenib			multiple	7.9	1	0	0	1	2	y
1	040	c	1	b	007	038	012	1	1	0	0	Sorafenib			Mutiple	14	1	0	0	1	2	y
2	074	c	0	a	006	008	010	0	1	1	1	TAE			1	3.5	1	0	2	0	1	y
1	036	c	1	b	011	015	010	1	1	0	0	other			multiple	3.8	0	1	1	1	2	y
1	069	c	0	b	015	041	016	0	1	0	0	RFA			1	2.3	0	0	0	1	2	y
1	048	p	1	b	010	096	016	1	0	0	0	other			1	14.2	1	1	1	1	2	y
1	063	p	1	a	014	006	009	0	0	1	0	sorafenib			3	8.1	0	0	0	1	2	y
1	060	p	1	b	016	020	012	0	0	0	0	TAE			2	7.3	1	0	1	0	0	y
1	077	c	0	a	013	014	010	0	1	0	0	TAE			2	3.6	1	0	1	0	0	y
1	052	c	0	a	008	018	010	0	1	0	1	TAE			1	2.7	1	0	0	1	2	y
1	048	p	1	a	009	010	011	0	1	0	0	other			Mutiple	16.1	0	1	1	1	2	y
1	070	p	0	a	009	026	011	0	1	0	1	sorafenib			1	11	1	0	0	1	2	y
2	068	p	0	b	011	009	012	0	1	1	0	sorafenib			1	14	1	0	1	1	2	y
1	052	p	0	b	010	030	011	0	0	0	0	TAE			multiple	4.4	1	0	0	1	2	y
1	056	c	1	b	013	012	012	0	1	0	1	other			1	12	1	1	0	1	2	y
1	081	p	0	a	011	008	009	0	0	0	0	RFA			1	2.7	1	0	0	1	2	y
2	062	p	0	a	012	011	012	0	0	1	1	RFA			1	2.6	1	0	1	0	0	y
1	055	p	0	b	008	022	012	1	1	0	1	sorafenib			1	13.7	0	0	2	1	2	y
1	063	p	0	a	009	006	011	0	0	0	0	TAE			multiple	6	1	0	1	0	0	y
1	050	p	1	a	007	025	012	0	0	0	1	TAE			1	8	1	0	1	1	2	y
1	081	p	1	a	014	008	010	0	0	0	0	other			multiple	12	0	0	0	1	2	y
1	054	c	0	a	008	019	011	0	1	0	0	TAE			1	1.5	1	0	1	0	0	y
1	078	p	0	a	029	006	010	0	0	0	0	TAE			2	7.6	0	0	1	0	0	y
1	040	c	0	b	190	020	011	0	1	0	0	TAE			multiple	2.3	1	1	1	0	0	y
1	081	c	1	b	013	012	012	0	0	1	0	TAE			1	4.3	0	0	1	0	0	y
1	049	p	0	a	014	020	012	1	0	1	0	TAE			1	5	1	0	1	1	2	y
1	067	c	1	b	022	020	012	0	0	1	0	other			Mutiple	7.8	1	1	2	1	2	y
1	052	c	0	b	015	005	012	0	0	0	0	TAE			1	6.8	1	0	1	1	2	y
1	049	c	0	a	008	007	012	0	0	0	0	TAE			1	19	0	0	2	1	2	y
1	056	c	1	b	010	023	012	0	1	1	0	sorafenib			Mutiple	8	1	1	1	1	2	y
1	070	c	1	a	009	036	012	0	1	0	0	other			multiple	not measurable	0	0	0	1	2	y
1	081	p	0	a	009	021	011	0	0	1	0	other			1	10	1	0	1	1	2	y
1	069	c	1	a	007	009	011	0	0	0	0	other			1	4.9	1	1	1	1	2	y
1	071	c	0	b	007	023	013	1	0	1	1	TAE			3	4.5	1	1	1	0	0	y
2	081	c	1	b	010	025	012	0	0	0	0	TAE			Mutiple	7.8	0	1	2	1	2	y
1	047	c	0	b	008	051	015	0	1	0	1	RFA			1	1.5	1	1	1	0	0	y
1	061	p	0	b	019	031	012	1	0	0	0	TAE			1	2.5	1	1	1	0	0	y
1	053	c	0	b	009	058	010	1	1	0	0	other			multiple	not measurable	1	1	1	1	2	y
1	072	p	1	a	015	022	010	0	0	0	0	sorafenib			Mutiple	6	0	0	0	1	2	y
1	075	c	0	a	011	021	012	1	1	0	1	TAE			multiple	7.5	1	0	0	1	2	y
2	079	p	0	a	020	007	010	0	0	0	0	resection			1	5.1	0	0	1	0	0	y
1	048	c	1	a	009	008	011	0	0	1	0	TAE			3	2.3	1	0	0	1	2	y
1	051	p	0	a	008	028	011	1	1	0	0	other			multiple	18	0	0	0	1	2	y
1	050	c	1	a	010	022	014	1	1	0	0	other			3	15.5	0	1	1	1	2	y
1	057	c	1	a	009	012	012	1	1	0	0	sorafenib			Mutiple	11.5	0	0	0	1	2	y
1	044	p	1	b	009	024	011	0	1	0	0	Sorafenib			multiple	10	1	1	1	1	2	y
1	048	c	1	a	006	025	012	0	0	0	1	other			1	7	1	0	0	1	2	y
1	049	p	1	b	008	305	011	0	1	0	0	Sorafenib			Mutiple	8.7	0	0	0	1	2	y
1	042	c	1	a	011	010	010	1	1	0	1	other			Mutiple	12.4	0	1	0	1	2	y
1	050	p	0	a	007	012	011	0	1	1	1	sorafenib			Mutiple	2.4	1	0	0	1	2	y
2	069	c	1	a	007	011	010	0	1	0	0	TAE			multiple	4.7	0	0	2	0	1	y
1	057	c	0	a	008	031	010	1	0	0	0	other			2	4	1	0	1	1	2	y
1	073	c	1	b	021	015	010	0	0	1	0	sorafenib			multiple	3	0	1	1	1	2	y
1	033	c	1	a	008	012	012	0	1	0	0	sorafenib			Mutiple	21	1	0	0	1	2	y
1	056	c	1	b	008	018	014	1	1	0	0	sorafenib			Mutiple	6.2	1	1	1	1	2	y
2	069	c	0	b	032	009	011	0	0	0	0	TAE			Mutiple	10.8	0	0	1	1	2	y
2	062	c	1	b	008	034	013	0	0	1	0	other			1	12	0	0	2	1	2	y
1	057	c	1	b	010	015	012	0	1	0	0	other			1	14	1	1	0	1	2	y
1	057	c	0	b	011	084	013	0	1	0	0	other			multiple	8	0	1	1	1	2	y
1	047	p	0	b	007	025	011	1	1	0	1	other			Mutiple	11.72	0	0	0	1	2	y
1	079	p	0	a	011	010	011	1	1	0	1	TAE			multiple	4.5	1	1	1	0	0	y
1	071	p	0	a	017	023	014	0	0	0	1	RFA			1	2.8	1	1	2	0	1	y
2	071	p	1	a	008	015	011	0	1	0	1	TAE			Mutiple	5.6	1	0	2	1	2	y
2	087	c	0	b	009	009	013	0	0	0	1	TAE			1	1.7	1	1	1	0	0	y
2	069	p	0	a	010	010	010	0	0	1	1	RFA			1	3.2	1	0	1	0	0	y
2	063	p	0	a	007	010	011	0	0	1	0	other			1	4.2	1	0	1	0	0	y
1	058	p	1	a	013	015	011	0	1	0	0	TAE			1	3.44	1	0	2	1	2	y
1	062	p	1	a	008	020	011	0	1	0	0	Sorafenib			Mutiple	15	1	0	1	1	2	y
2	086	p	0	a	011	006	010	0	0	1	1	RFA			1	1.8	0	0	1	0	0	y
1	049	c	1	a	010	023	012	1	1	1	0	other			Mutiple	3	1	0	0	1	2	y
1	062	c	0	b	009	022	012	0	1	0	0	other			1	12	1	1	0	1	2	y
1	074	p	0	a	014	016	010	0	0	1	1	TAE			1	5.6	0	0	1	0	0	y
1	068	c	1	b	024	196	015	0	1	0	0	BSC			Mutiple	10	1	0	1	1	2	y
1	065	p	1	b	010	148	009	0	1	0	0	other			1	5.3	0	0	0	1	2	y
2	081	c	1	a	005	012	010	0	0	1	0	sorafenib			1	4	0	0	0	1	2	y
1	077	c	1	a	006	006	009	0	1	1	0	sorafenib			1	15	0	0	0	1	2	y
2	069	c	0	a	010	018	012	0	0	1	0	RFA			1	3	1	0	1	0	0	y
2	081	c	0	a	013	006	010	0	1	0	1	RFA			1	2.26	1	0	1	0	0	y
2	069	c	1	b	013	012	012	0	0	0	0	other			1	12	0	0	0	1	2	y
1	080	p	0	b	010	013	013	0	1	1	0	other			Mutiple	not measurable	1	1	2	1	2	y
1	086	c	1	a	014	017	011	0	0	1	1	TAE			1	3.7	1	0	2	0	1	y
2	079	p	0	a	011	007	011	0	0	1	1	RFA			1	1.55	1	0	1	0	0	y
1	065	c	1	a	011	007	010	0	1	0	0	other			1	4.8	0	0	1	1	2	y
1	091	p	0	a	018	008	012	0	0	0	0	TAE			1	11	0	0	1	0	0	y
1	061	c	0	a	008	011	010	0	0	1	0	other			3	5.3	1	1	0	1	2	y
2	073	c	1	a	008	015	010	0	0	0	1	TAE			1	5.3	0	0	0	1	2	y
1	087	p	0	a	026	010	010	0	0	0	0	sorafenib			1	11	0	0	1	1	2	y
1	070	c	1	a	009	012	010	0	0	0	0	RFA			multiple	5	1	0	0	1	2	y
1	076	c	0	a	012	019	009	0	1	0	0	TAE			1	6.3	0	0	0	1	2	y
2	074	c	0	b	013	090	010	0	0	1	1	other			1	6	1	0	1	0	0	y
1	053	c	1	b	011	033	011	0	0	1	0	sorafenib			Mutiple	14	1	0	0	1	2	y
2	076	p	0	a	022	011	010	0	0	0	1	RFA			1	2.8	1	1	1	0	0	y
1	075	c	0	b	020	012	011	0	0	0	0	TAE			Mutiple	5.6	0	0	2	1	2	y
2	057	c	1	b	006	020	015	0	1	0	0	other			1	12	0	0	0	1	2	y
1	045	c	1	a	012	017	012	0	1	0	0	sorafenib			Mutiple	16	0	0	1	1	2	y
2	084	c	0	b	013	012	016	0	0	1	0	TAE			1	2.4	0	1	1	0	0	y
2	064	p	0	a	009	013	011	0	1	1	0	sorafenib			2	5.5	1	0	1	1	2	y
1	065	c	0	b	021	009	010	0	0	1	0	TAE			Mutiple	6	0	1	1	0	0	y
1	051	c	1	a	009	009	013	1	0	0	0	sorafenib			Mutiple	12.8	1	0	0	1	2	y
1	050	c	1	a	011	008	012	0	0	1	0	BSC			1	10	1	0	0	1	2	y
2	080	c	0	a	007	008	011	0	0	1	0	TAE			1	4	1	0	2	0	1	y
2	077	c	1	a	008	010	011	0	0	1	0	sorafenib			1	6.7	0	1	0	1	2	y
2	085	c	1	a	016	008	012	0	1	0	0	TAE			2	3.4	1	0	1	0	0	y
1	061	p	1	a	010	011	011	1	1	0	0	sorafenib			Mutiple	11	0	0	0	1	2	y
2	069	c	0	a	067	003	010	0	0	1	1	TAE			1	4.8	1	1	2	0	1	y
1	067	p	1	a	009	012	011	0	1	0	1	other			1	12	0	0	0	1	2	y
1	064	c	0	a	009	017	009	1	0	0	0	other			multiple	10	0	0	1	1	2	y
2	072	c	0	a	059	007	010	0	0	0	1	TAE			2	2.4	0	0	1	0	0	y
1	054	p	0	a	008	008	011	0	1	0	0	sorafenib			1	not measurable	1	0	0	1	2	y
1	059	p	0	a	011	007	010	1	1	0	0	sorafenib			Mutiple	8.4	0	0	1	1	2	y
2	060	c	1	b	018	012	012	0	0	1	0	other			3	2.3	1	1	1	1	2	y
1	073	p	1	a	016	008	009	0	0	0	0	resection			Mutiple	9.5	0	0	0	1	2	y
1	075	p	1	a	008	012	012	0	0	1	1	sorafenib			Mutiple	10	1	0	0	1	2	y
1	082	p	0	a	013	019	012	0	0	0	1	other			1	7.18	0	0	1	0	0	y
2	059	c	1	a	010	018	009	0	0	0	0	sorafenib			1	13.7	0	0	2	1	2	y
2	063	p	0	a	006	017	010	0	0	0	0	TAE			multiple	6.6	0	0	1	0	0	y
2	081	c	1	a	015	008	010	0	0	0	1	RFA			1	3.1	1	0	2	0	1	y
1	050	c	1	b	017	037	015	1	1	0	0	other			1	2.6	1	1	1	1	2	y
1	044	c	1	a	007	010	010	1	1	0	1	other			Mutiple	10	1	0	0	1	2	y
1	078	p	1	a	011	011	010	0	1	0	1	TAE			2	6.3	0	0	0	1	2	y
1	052	c	1	a	009	040	017	0	1	0	1	TAE			3	5.8	1	1	1	0	0	y
2	055	c	0	b	005	041	014	0	0	1	0	other			1	2.8	1	1	1	0	0	y
1	037	c	1	a	098	008	010	0	1	1	0	TAE			2	2	1	1	2	0	1	y
1	054	p	0	a	015	010	010	1	1	0	0	sorafenib			1	11.4	0	0	0	1	2	y
1	035	c	1	a	010	029	012	0	1	0	0	other			Mutiple	10	1	0	0	1	2	y
1	069	c	1	a	009	010	011	0	0	0	0	other			Mutiple	10	0	1	0	1	2	y
2	075	p	1	a	012	013	011	0	0	1	0	other			Mutiple	15	0	0	1	1	2	y
1	065	p	1	b	107	012	010	0	0	0	0	TAE			3	3	0	0	2	1	2	y
1	071	c	0	a	016	010	010	0	0	0	0	TAE			1	12	0	0	1	1	2	y
2	051	p	1	a	007	009	010	0	0	0	0	Sorafenib			1	10	1	0	0	1	2	y
1	066	p	1	b	010	035	012	0	0	0	0	other			Mutiple	8	1	1	2	1	2	y
1	071	p	0	a	010	007	010	0	0	1	0	TAE			1	2.9	0	0	0	1	2	y
1	059	c	1	a	011	017	011	0	1	0	0	sorafenib			1	14	1	0	0	1	2	y
1	061	c	1	a	009	021	011	0	1	0	0	other			Mutiple	12	1	0	0	1	2	y
1	067	c	1	b	014	060	013	1	0	0	0	other			1	4	1	0	0	1	2	y
2	087	c	1	b	008	009	014	0	0	1	0	TAE			Mutiple	8.7	0	0	2	0	1	y
2	078	c	0	a	007	018	010	0	1	1	1	TAE			1	1.5	1	0	1	0	0	y
2	061	p	0	a	014	018	011	0	0	1	0	TAE			1	not measurable	0	0	0	1	2	y
1	053	c	1	a	008	011	010	0	1	0	0	TAE			2	11	0	0	0	1	2	y
1	056	p	0	b	013	058	014	0	0	1	0	other			1	10	1	0	1	1	2	y
1	075	c	0	b	011	008	011	0	0	1	0	sorafenib			Mutiple	not measurable	1	0	0	1	2	y
1	083	p	0	b	012	017	010	0	0	0	0	sorafenib			Mutiple	14	1	0	0	1	2	y
1	067	c	0	b	010	009	012	1	0	1	0	TAE			1	18	0	0	2	1	2	y
1	041	c	1	b	008	022	011	0	1	0	0	TAE			Mutiple	9.4	1	1	0	1	2	y
1	063	p	0	a	011	009	010	0	1	0	0	TAE			multiple	5	1	0	0	1	2	y
1	064	c	0	b	008	039	010	0	0	1	1	TAE			1	3.6	0	0	0	1	2	y
1	078	p	0	a	091	023	010	0	1	0	1	other			1	7.4	0	0	1	0	0	y
2	071	p	0	b	009	010	012	0	0	0	0	TAE			2	3.2	1	0	2	1	2	y
1	042	p	0	b	011	021	011	0	1	0	0	other			1	9	1	1	1	1	2	y
1	065	p	0	b	035	022	015	0	1	0	0	other			multiple	9	1	1	1	1	2	y
1	066	p	1	a	012	008	010	0	1	0	0	other			2	15	0	0	0	1	2	y
1	065	c	0	a	009	006	010	0	1	0	1	other			Mutiple	11	1	1	0	1	2	y
1	035	c	1	a	008	018	011	0	1	0	0	TAE			multiple	13.7	0	0	1	1	2	y
1	037	c	0	b	014	022	014	1	0	0	0	TAE			multiple	3	1	1	2	0	1	y
1	058	p	1	a	010	010	009	0	1	0	0	sorafenib			Mutiple	4.2	0	0	1	1	2	y
2	080	c	1	a	006	009	010	0	0	1	0	TAE			2	6.3	0	0	0	1	2	y
1	083	c	1	a	011	009	012	0	1	0	1	TAE			2	7.17	0	0	1	0	0	y
1	073	p	0	a	017	019	012	0	0	0	0	sorafenib			multiple	12.9	0	0	0	1	2	y
1	053	p	0	b	026	007	010	0	1	1	0	TAE			1	13	0	0	1	1	2	y
1	081	c	0	a	008	009	012	0	1	0	1	TAE			1	6.3	0	0	0	1	2	y
1	078	c	0	a	025	009	011	0	0	0	0	TAE			1	8.7	0	0	1	0	0	y
1	038	c	1	b	007	014	011	0	1	0	0	other			multiple	19	0	1	1	1	2	y
1	072	p	0	a	117	006	010	0	0	0	0	other			1	not measurable	0	0	0	1	2	y
1	065	p	0	a	012	034	012	0	1	0	0	sorafenib			1	8.8	1	1	0	1	2	y
1	085	c	1	a	009	015	010	0	0	1	0	sorafenib			Mutiple	9.2	1	0	1	1	2	y
2	057	c	0	a	007	011	015	0	0	1	0	TAE			1	4	0	0	0	1	2	y
2	075	p	0	b	007	010	012	0	1	0	0	sorafenib			multiple	8	1	1	0	1	2	y
1	063	c	1	a	009	008	011	0	1	0	0	Sorafenib			multiple	7.3	1	0	0	1	2	y
1	042	c	1	a	008	016	013	1	1	0	1	other			Mutiple	13	1	1	0	1	2	y
2	051	c	1	a	018	010	011	0	0	0	1	TAE			1	2.7	1	0	1	0	0	y
1	067	c	1	b	010	025	013	0	0	1	0	TAE			1	3	1	1	1	1	2	y
1	054	c	1	a	015	004	010	0	0	1	1	sorafenib			multiple	7.5	1	1	0	1	2	y
2	070	p	1	a	011	009	011	0	0	0	0	sorafenib			1	3.8	1	0	0	1	2	y
1	056	p	0	a	011	012	011	1	0	0	0	sorafenib			multiple	14	1	0	0	1	2	y
1	064	c	0	a	011	014	010	0	0	1	0	TAE			2	5.6	1	0	1	0	0	y
1	062	c	0	b	011	019	013	0	0	0	0	TAE			1	1.6	0	1	1	0	0	y
1	075	c	1	a	010	007	010	0	0	1	0	sorafenib			1	11	0	0	0	1	2	y
1	039	c	1	b	008	011	012	1	1	0	0	TAE			Mutiple	11.5	0	1	0	1	2	y
1	055	p	1	b	011	026	012	1	0	1	0	other			1	10	1	1	1	1	2	y
1	050	c	0	a	008	010	010	1	1	0	0	sorafenib			3	3.2	0	0	0	1	2	y
1	045	c	1	b	009	073	016	1	1	0	0	TAE			2	3.7	1	0	1	1	2	y
1	060	p	0	a	015	012	010	0	0	1	0	RFA			2	2.5	1	0	2	1	2	y
2	083	c	0	a	008	007	010	0	0	0	1	RFA			2	2.2	1	0	1	0	0	y
1	070	p	0	a	019	008	010	0	1	0	1	RFA			2	2.2	1	0	1	0	0	y
1	058	c	1	a	010	017	010	1	1	0	0	other			multiple	13	0	0	1	0	0	y
1	040	p	0	a	010	051	015	0	1	1	0	sorafenib			Mutiple	19	0	0	2	1	2	y
1	062	p	1	a	014	009	009	0	0	1	0	other			2	4	1	0	0	1	2	y
1	043	c	1	a	016	008	017	1	1	0	0	BSC			multiple	15	0	0	0	1	2	y
1	086	c	1	a	019	020	012	0	1	0	0	sorafenib			1	13	1	0	2	1	2	y
1	032	c	1	a	008	013	012	0	1	0	0	sorafenib			multiple	14	1	0	0	1	2	y
1	050	p	1	b	010	043	012	0	0	1	0	other			1	14	1	0	0	1	2	y
1	057	p	1	a	009	005	010	0	0	0	0	sorafenib			Mutiple	9	1	1	0	1	2	y
1	065	c	1	b	010	028	014	1	1	0	0	sorafenib			multiple	8	0	1	0	1	2	y
2	078	c	1	b	009	016	012	0	0	1	0	other			3	11.8	1	1	2	1	2	y
1	061	p	0	a	028	013	010	0	1	0	1	TAE			Mutiple	8.5	0	0	0	1	2	y
1	062	p	0	a	008	008	011	0	1	0	0	sorafenib			Mutiple	8	1	0	1	1	2	y
1	055	c	1	a	009	018	012	0	1	1	0	other			Mutiple	11.5	1	0	0	1	2	y
1	062	p	1	a	010	006	010	0	0	0	0	other			multiple	17	0	0	0	1	2	y
1	059	p	0	a	011	017	011	0	0	0	0	other			1	15.8	0	0	0	1	2	y
1	044	c	1	a	010	009	010	0	1	0	1	other			Mutiple	2	1	0	1	1	2	y
1	051	c	1	b	007	008	012	0	1	0	0	TAE			Mutiple	18	1	1	0	1	2	y
1	065	p	1	a	012	007	011	0	1	0	0	other			multiple	15	1	0	1	1	2	y
1	046	p	0	a	010	021	010	0	1	0	0	other			Mutiple	4.5	0	0	0	1	2	y
1	047	c	1	a	009	019	011	1	0	0	0	sorafenib			Mutiple	15	1	0	0	1	2	y
1	059	p	1	a	006	017	012	0	1	1	0	sorafenib			multiple	12	0	0	0	1	2	y
1	073	c	1	a	010	016	011	0	0	1	0	sorafenib			Mutiple	7.4	0	0	0	1	2	y
1	068	c	1	a	007	019	014	0	0	0	0	sorafenib			Mutiple	16	1	0	0	1	2	y
1	068	p	1	b	008	022	010	0	1	0	0	sorafenib			multiple	6.5	1	1	1	1	2	y
1	049	c	1	b	009	018	011	0	0	0	0	sorafenib			multiple	10	1	1	0	1	2	y
1	066	c	1	b	013	017	011	1	0	1	0	Sorafenib			Mutiple	15	1	0	1	1	2	y
1	038	p	1	a	009	019	011	0	1	0	0	BSC			1	12	1	0	2	1	2	y
1	041	p	1	a	008	007	011	1	1	0	0	other			1	9.3	0	1	0	1	2	y
1	071	c	1	b	013	218	011	0	0	0	0	other			1	8.4	0	0	0	1	2	y
1	066	p	0	a	014	004	011	0	0	0	0	RFA			1	1.3	0	0	0	1	2	y
2	078	c	1	a	013	009	011	0	0	0	0	TAE			Mutiple	7.9	1	0	2	0	1	y
1	059	c	1	a	009	013	011	0	1	0	0	sorafenib			multiple	8.9	0	0	0	1	2	y
1	053	c	1	b	012	010	011	0	0	1	0	RFA			1	4.6	1	1	2	0	1	y
2	060	c	1	a	004	012	012	0	0	1	0	sorafenib			2	15	1	1	0	1	2	y
2	063	c	1	a	008	005	010	0	1	0	0	TAE			Mutiple	not measurable	0	0	0	1	2	y
1	054	c	0	a	013	012	011	1	0	0	1	TAE			2	4.6	0	1	1	0	0	y
1	047	c	1	a	012	011	012	0	1	0	0	Sorafenib			multiple	20	0	0	1	1	2	y
1	057	c	1	a	009	021	011	0	0	1	0	sorafenib			Mutiple	17.9	0	0	0	1	2	y
2	036	p	1	a	007	007	013	0	1	0	0	TAE			Mutiple	10.5	0	0	0	1	2	y
1	048	c	0	b	008	064	012	1	1	0	0	other			multiple	14	1	1	1	1	2	y
1	069	p	1	a	008	015	010	0	0	1	1	RFA			1	2.9	1	0	0	1	2	y
1	067	c	0	a	076	006	009	0	1	0	0	TAE			1	3	1	1	1	0	0	y
1	043	p	1	a	007	006	009	0	1	0	0	TAE			1	10	1	0	0	1	2	y
2	079	c	1	a	010	012	010	0	0	0	0	sorafenib			1	13	0	0	1	1	2	y
1	058	p	0	b	009	102	010	0	1	0	0	sorafenib			3	21	0	0	1	1	2	y
1	061	p	1	a	013	014	010	1	0	1	1	other			Mutiple	8	1	0	0	1	2	y
1	056	c	1	b	009	132	011	0	1	1	0	other			Mutiple	9.9	0	0	0	1	2	y
1	050	p	1	a	011	015	010	1	0	0	0	sorafenib			Mutiple	12	1	0	0	1	2	y
2	073	c	1	a	005	012	011	0	0	0	0	TAE			Mutiple	4.1	1	0	0	1	2	y
1	047	c	1	a	010	023	012	0	1	0	0	other			1	25	1	0	1	1	2	y
1	052	c	1	a	009	016	020	1	1	0	0	sorafenib			2	5.36	1	1	0	1	2	y
1	050	p	0	a	010	007	011	1	1	0	1	other			2	4.1	1	0	1	1	2	y
1	076	c	0	a	008	008	011	0	1	0	1	TAE			3	8	1	0	1	0	0	y
1	061	p	0	a	012	008	010	0	0	0	0	other			Mutiple	15	0	1	1	1	2	y
1	046	c	1	a	008	008	012	0	1	0	0	sorafenib			multiple	6.5	1	0	0	1	2	y
1	060	c	1	a	009	014	010	0	1	0	0	sorafenib			Mutiple	not measurable	1	1	1	1	2	y
1	066	p	1	a	010	015	010	0	0	1	0	sorafenib			multiple	11	1	0	1	1	2	y
1	061	c	1	a	011	021	012	0	1	0	1	other			multiple	12	1	0	0	1	2	y
1	064	c	0	b	008	035	013	0	0	0	1	RFA			1	1.7	1	0	2	0	1	y
1	057	c	1	a	011	030	012	1	0	0	1	TAE			Mutiple	17	0	0	0	1	2	y
1	046	c	0	b	008	032	013	0	1	1	1	TAE			1	1.36	1	0	2	0	1	y
1	039	p	0	a	008	010	011	0	1	0	0	other			Mutiple	10.7	0	0	0	1	2	y
1	075	p	0	a	013	009	011	0	0	1	1	TAE			1	8.3	1	0	0	1	2	y
2	078	p	0	a	012	006	010	0	0	1	1	RFA			1	2.8	0	0	1	0	0
1	061	p	0	a	008	008	010	0	0	1	0	Sorafenib			multiple	5	0	0	1	1	2
1	056	p	1	a	009	027	009	0	0	0	0	resection			multiple	7.2	0	0	0	1	2
